# Supplementary material for: Leg Ulcers in Sickle Cell Disease: A Multifactorial Analysis Highlights the Hemolytic Profile
Source: Hematol Rep. 2023 Feb 15;15(1):119–29. doi: 10.3390/hematolrep15010013 (PMC9945128; doi:10.3390/hematolrep15010013)
Supplement: Supplementary file 1 [file hematolrep-15-00013-s001.zip]

Archive with 1 entries (1 files):
- hematolrep-1994364-supplementary.pdf
